# Supplementary material for: Combination of Multiple Microsatellite Analysis and Genome-Wide SNP Genotyping Helps to Solve Wildlife Crime: A Case Study of Poaching of a Caucasian tur (Capra caucasica) in Russian Mountain National Park
Source: Animals (Basel). 2021 Nov 30;11(12):3416. doi: 10.3390/ani11123416 (PMC8697997; doi:10.3390/ani11123416)
Supplement: Supplementary file 1 [file animals-11-03416-s001.zip › Figure S2.xlsx]

## Sheet: PI
Figure S2. Probability of Identity (PI) for each Locus and for Increasing Combinations of the 14 Loci
No. Loci	14
No. Samples	408
No. Pops.	9
	PI for Increasing Locus Combinations
Pop	Code	N	1	1+2	1+2+3	1+2+3+4	1+2+3+4+5	1+2+3+4+5+6	1+2+3+4+5+6+7	1+2+3+4+5+6+7+8	1+2+3+4+5+6+7+8+9	1+2+3+4+5+6+7+8+9+10	1+2+3+4+5+6+7+8+9+10+11	1+2+3+4+5+6+7+8+9+10+11+12	1+2+3+4+5+6+7+8+9+10+11+12+13	1+2+3+4+5+6+7+8+9+10+11+12+13+14
Orenburg	OREN	30	0.0867051	0.00957846	0.00231867	0.00021174	2.36437e-05	1.1852e-06	5.7235e-07	3.45523e-08	7.68879e-09	2.19053e-09	1.14824e-09	9.98764e-11	8.15412e-12	8.50821e-13
Soviet Mohair	SOVW	30	0.0490343	0.00476402	0.000557322	5.77385e-05	3.90767e-06	4.1296e-07	4.50865e-08	2.69822e-09	6.28327e-10	1.5449e-10	2.43164e-11	2.12826e-12	2.22003e-13	1.42396e-14
Dagestan Wool	DAGW	28	0.0183161	0.000773962	0.000123072	4.38217e-06	7.50871e-07	5.70742e-08	1.0542e-08	5.29116e-10	2.19952e-10	4.85921e-11	9.58617e-12	5.97369e-13	4.66342e-14	2.68723e-15
Dagestan Downy	DAGD	27	0.0309947	0.00140819	0.000151769	9.68834e-06	9.51363e-07	7.72824e-08	4.9189e-09	1.90914e-10	2.30428e-11	6.03834e-12	9.04667e-13	2.29424e-14	1.66889e-15	1.29478e-16
Saanen	SAAN	34	0.163949	0.0169594	0.00190991	0.000399412	7.48559e-05	1.28053e-05	1.6235e-06	9.79115e-08	2.94991e-08	2.89538e-09	1.37394e-09	1.91956e-10	1.01645e-11	6.77471e-13
Mursiand Granadina	MURS	37	0.109443	0.0133911	0.001806	0.000162448	2.10425e-05	3.63659e-06	4.73198e-07	1.69092e-08	2.72172e-09	1.15298e-09	4.23981e-10	5.58183e-11	2.84976e-12	6.05738e-13
Karachaev	KRCH	159	0.0285805	0.000937978	0.000164299	7.56151e-06	3.55836e-07	2.40387e-08	1.58335e-09	7.65658e-11	1.93266e-11	1.0961e-11	1.24425e-12	2.21837e-14	1.13124e-15	8.31239e-17
Altai White	ALT_White	32	0.0750291	0.00387169	0.00057111	2.47892e-05	2.89411e-06	3.08398e-07	2.84917e-08	1.71266e-09	2.91942e-10	5.3432e-11	1.1536e-11	8.36185e-13	4.52805e-14	3.44058e-15
Altai Mountain	ALT_Moun	31	0.0612923	0.00291635	0.000353767	2.10879e-05	3.9853e-06	4.50462e-07	5.78664e-08	2.87012e-09	7.21e-10	1.86263e-10	6.38541e-11	3.23901e-12	2.98021e-13	1.53997e-14
	PIsibs for Increasing Locus Combinations
Pop	Code	N	1	1+2	1+2+3	1+2+3+4	1+2+3+4+5	1+2+3+4+5+6	1+2+3+4+5+6+7	1+2+3+4+5+6+7+8	1+2+3+4+5+6+7+8+9	1+2+3+4+5+6+7+8+9+10	1+2+3+4+5+6+7+8+9+10+11	1+2+3+4+5+6+7+8+9+10+11+12	1+2+3+4+5+6+7+8+9+10+11+12+13	1+2+3+4+5+6+7+8+9+10+11+12+13+14
Orenburg	OREN	30	0.390287	0.167219	0.090292	0.0360713	0.0151349	0.00525566	0.00373827	0.00135131	0.000669753	0.000367324	0.000270265	0.000103623	3.96784e-05	1.6234e-05
Soviet Mohair	SOVW	30	0.34837	0.141519	0.0582701	0.0234576	0.00856797	0.00345125	0.00142102	0.000513089	0.000258195	0.000136577	6.3154e-05	2.43454e-05	9.8938e-06	3.583e-06
Dagestan Wool	DAGW	28	0.304005	0.103254	0.0462492	0.0152185	0.00704311	0.00268741	0.0012707	0.000442214	0.000293151	0.000149118	7.22608e-05	2.61497e-05	1.01009e-05	3.59836e-06
Dagestan Downy	DAGD	27	0.323935	0.110769	0.0448458	0.0163102	0.00644682	0.00245452	0.000890901	0.000296751	0.000124765	6.74753e-05	3.0318e-05	9.57043e-06	3.57346e-06	1.34747e-06
Saanen	SAAN	34	0.463349	0.18654	0.0758095	0.0376711	0.0180262	0.0083416	0.00352779	0.00128303	0.000707357	0.000280015	0.000192847	8.37244e-05	2.9324e-05	1.06734e-05
Mursiand Granadina	MURS	37	0.424183	0.181688	0.0783565	0.0306235	0.0131605	0.00639904	0.00271122	0.000903536	0.000408762	0.000274842	0.000175035	7.46752e-05	2.62194e-05	1.28463e-05
Karachaev	KRCH	159	0.320107	0.104128	0.0485386	0.016679	0.00574268	0.00211343	0.000774474	0.000267727	0.000145151	0.000110945	4.56803e-05	1.38621e-05	4.87395e-06	1.81747e-06
Altai White	ALT_White	32	0.379109	0.132525	0.058402	0.0197684	0.00822179	0.00333231	0.00129892	0.000464121	0.00021592	0.000103237	5.23769e-05	1.95803e-05	6.98623e-06	2.62292e-06
Altai Mountain	ALT_Moun	31	0.358976	0.124925	0.0525364	0.0187279	0.00887485	0.00364465	0.00153452	0.000530401	0.000285954	0.0001578	9.694e-05	3.39378e-05	1.35824e-05	4.783e-06
	PI = Probability of Identity at a Locus = 2*[Sum (pi^2)^2]-Sum(pi)^4
	Where pi is the frequency of the i-th allele at a locus.
	PI over multiple loci is calculated as the product of the individual locus PI's.
	PISibs = Probability of Identity for Sibs at a Locus = 0.25 + [0.5 * Sum(pi^2) ]+ [0.5 * Sum(pi^2)^ 2] - [0.25 * Sum(pi)^4]
	PISibs over multiple loci is calculated as the product of the individual locus PIsibs.
